# Supplementary material for: One-Pot Preparation of Ratiometric Fluorescent Molecularly Imprinted Polymer Nanosensor for Sensitive and Selective Detection of 2,4-Dichlorophenoxyacetic Acid
Source: Sensors (Basel). 2024 Aug 3;24(15):5039. doi: 10.3390/s24155039 (PMC11315029; doi:10.3390/s24155039)
Supplement: Supplementary file 1 [file sensors-24-05039-s001.zip]

Archive with 1 entries (1 files):
- sensors-3118215-Supplementary Information.pdf
